# Supplementary material for: Persistence of Coffea arabica and its relationship with the structure, species diversity and composition of a secondary forest in Brazil
Source: PLoS One. 2018 Mar 14;13(3):e0194032. doi: 10.1371/journal.pone.0194032 (PMC5851612; doi:10.1371/journal.pone.0194032)
Supplement: S1 Table — (XLSX) [file pone.0194032.s001.xlsx]

## Sheet: Appendix S1
Species	MPP						BGJF-1						BGJF-2
	TC			SC			TC			SC			TC			SC			SG
	D	BA	Fr	D	BA	Fr	D	BA	Fr	D	BA	Fr	D	BA	Fr	D	BA	Fr
Abarema cochliacarpos	0	0	0	0	0	0	2	269.548	1	0	0	0	0	0	0	0	0	0	NP
Acalypha amblyodonta	0	0	0	0	0	0	0	0	0	1	0.384845	1	0	0	0	0	0	0	NA
Aegiphila integrifolia	0	0	0	0	0	0	0	0	0	0	0	0	6	308.599	6	1	0.502655	1	P
Albizia polycephala	0	0	0	0	0	0	6	1394.31	4	2	11.3883	2	0	0	0	0	0	0	NP
Alchornea glandulosa	10	2413.47	7	0	0	0	17	2959.68	12	0	0	0	1	47.7664	1	0	0	0	P
Alchornea triplinervia	3	1992.64	1	1	0.294166	1	7	758.286	5	0	0	0	4	751.283	4	10	33.8742	8	P
Allophylus edulis	3	525.429	2	0	0	0	6	706.463	5	0	0	0	0	0	0	0	0	0	NP
Allophylus sericeus	0	0	0	0	0	0	14	2739.53	8	0	0	0	0	0	0	0	0	0	P
Amaioua guianensis	0	0	0	0	0	0	0	0	0	7	18.1977	5	1	44.6979	1	0	0	0	NP
Amaioua intermedia	0	0	0	0	0	0	1	23.8167	1	1	2.54469	1	0	0	0	0	0	0	NP
Anadenanthera colubrina	0	0	0	0	0	0	6	1025.1	5	0	0	0	124	46690.9	10	130	161.179	15	P
Andira fraxinifolia	0	0	0	0	0	0	1	28.7275	1	0	0	0	0	0	0	0	0	0	P
Annona cacans	0	0	0	0	0	0	38	25617.6	13	1	0.911062	1	4	355.974	3	0	0	0	P
Annona dolabripetala	8	654.358	5	0	0	0	0	0	0	0	0	0	1	53.7944	1	0	0	0	P
Annona neolaurifolia	0	0	0	0	0	0	2	186.211	2	1	32.1699	1	0	0	0	0	0	0	NP
Annona sp1	0	0	0	1	0.427762	1	0	0	0	0	0	0	0	0	0	0	0	0	NA
Annona sylvatica	6	4428.31	4	0	0	0	5	354.411	5	0	0	0	0	0	0	0	0	0	NP
Aparisthmium cordatum	0	0	0	0	0	0	5	1550.81	4	4	69.0208	2	0	0	0	0	0	0	NP
Apuleia leiocarpa	1	62.3886	1	0	0	0	4	559.37	4	1	18.0956	1	0	0	0	0	0	0	NP
Araucaria angustifolia	0	0	0	0	0	0	0	0	0	0	0	0	11	4486.1	7	0	0	0	NP
Arecaceae sp1	0	0	0	0	0	0	0	0	0	0	0	0	0	0	0	2	16.996	2	NA
Artocarpus heterophyllus	65	15552	10	39	154.694	5	0	0	0	0	0	0	0	0	0	0	0	0	Ex
Aspidosperma australe	0	0	0	0	0	0	4	326.205	3	0	0	0	0	0	0	0	0	0	NP
Aspidosperma spruceanum	0	0	0	0	0	0	1	28.7275	1	0	0	0	0	0	0	0	0	0	NP
Asteraceae sp2	0	0	0	0	0	0	0	0	0	0	0	0	0	0	0	1	0.636173	1	NA
Bignoniaceae sp1	1	38.5154	1	0	0	0	0	0	0	0	0	0	0	0	0	1	0.502655	1	NA
Brosimum guianense	5	328.045	4	3	11.0317	2	3	222.997	2	0	0	0	79	8978.55	20	31	120.323	15	NP
Brunfelsia uniflora	0	0	0	0	0	0	0	0	0	0	0	0	0	0	0	1	0.19635	1	P
Cabralea canjerana	0	0	0	0	0	0	20	1247.03	14	9	64.7561	7	1	346.639	1	0	0	0	NP
Camellia sinensis	0	0	0	9	31.258	2	0	0	0	0	0	0	0	0	0	0	0	0	Ex
Campomanesia guaviroba	2	536.769	2	0	0	0	0	0	0	0	0	0	0	0	0	0	0	0	P
Campomanesia guazumifolia	0	0	0	0	0	0	0	0	0	0	0	0	1	27.5306	1	1	1.53938	1	P
Campomanesia laurifolia	0	0	0	0	0	0	2	70.2271	2	1	4.52389	1	0	0	0	0	0	0	P
Casearia arborea	0	0	0	0	0	0	2	299.49	2	1	3.14159	1	53	3292.8	18	7	24.041	5	P
Casearia decandra	0	0	0	0	0	0	0	0	0	0	0	0	2	213.069	2	11	8.05033	5	P
Casearia obliqua	0	0	0	0	0	0	0	0	0	1	3.14159	1	0	0	0	0	0	0	P
Casearia oblongifolia	0	0	0	0	0	0	1	24.3706	1	0	0	0	0	0	0	0	0	0	NP
Casearia sylvestris	0	0	0	1	0.842965	1	1	325.949	1	0	0	0	8	420.192	6	6	17.373	5	P
Casearia. Sp1	0	0	0	0	0	0	1	69.2523	1	0	0	0	0	0	0	0	0	0	NA
Casearia. Sp2	0	0	0	0	0	0	1	49.7359	1	0	0	0	0	0	0	0	0	0	NA
Cassia ferruginea	0	0	0	0	0	0	2	237.683	1	0	0	0	0	0	0	0	0	0	P
Cecropia glaziovi	0	0	0	0	0	0	6	1847.59	4	0	0	0	0	0	0	0	0	0	P
Cedrela fissilis	1	421.747	1	0	0	0	2	536.531	2	0	0	0	0	0	0	0	0	0	NP
Ceiba speciosa	1	25.783	1	1	0.646107	1	10	725.282	7	3	21.8733	2	0	0	0	0	0	0	P
Celtis iguanaea	0	0	0	0	0	0	0	0	0	1	2.01062	1	0	0	0	1	0.950332	1	P
Cheiloclinium serratum	0	0	0	0	0	0	1	47.7664	1	0	0	0	0	0	0	0	0	0	NA
Chrysophyllum gonocarpum	0	0	0	0	0	0	0	0	0	3	3.0552	2	0	0	0	0	0	0	P
Citrus sp.	0	0	0	0	0	0	2	47.7353	2	0	0	0	0	0	0	0	0	0	Ex
Citrus sp1	0	0	0	0	0	0	0	0	0	3	37.3378	3	0	0	0	0	0	0	Ex
Clusiaceae sp1	3	2031.95	2	0	0	0	0	0	0	0	0	0	0	0	0	0	0	0	NA
Coffea arabica	0	0	0	172	382.194	9	32	1026.78	13	482	1555.77	24	0	0	0	21	9.58186	3	Ex
Cordia ecalyculata	0	0	0	0	0	0	9	619.534	6	4	74.8092	3	0	0	0	0	0	0	P
Cordia glabrata	0	0	0	0	0	0	2	916.832	2	0	0	0	0	0	0	0	0	0	P
Cordia sellowiana	0	0	0	0	0	0	0	0	0	2	6.53451	1	0	0	0	0	0	0	NP
Coutarea hexandra	0	0	0	0	0	0	30	3008.51	10	18	77.1889	10	0	0	0	0	0	0	NP
Croton floribundus	0	0	0	0	0	0	3	646.129	3	0	0	0	17	1266.55	9	5	15.865	2	P
Cupania cf	0	0	0	0	0	0	0	0	0	0	0	0	0	0	0	1	0.125664	1	P
Cupania ludowigii	9	4055.68	4	1	0.734417	1	17	1161.31	12	7	16.0221	7	5	155.223	4	44	98.9759	12	NP
Cupania oblongifolia	39	7473.36	10	46	122.032	9	9	1245.06	7	9	47.6108	9	3	207.905	2	8	26.3108	6	P
Cupania vernalis	0	0	0	0	0	0	6	1159.01	4	2	5.97688	1	0	0	0	0	0	0	P
Cupressus sp	0	0	0	0	0	0	0	0	0	1	2.54469	1	0	0	0	0	0	0	NA
Cyathea phalerata	0	0	0	0	0	0	0	0	0	0	0	0	1	103.132	1	0	0	0	NP
Cybistax antisyphilitica	15	13887.1	7	6	26.205	6	1	39.219	1	0	0	0	0	0	0	1	3.46361	1	P
Dalbergia frutescens	0	0	0	1	5.17941	1	1	47.7664	1	0	0	0	0	0	0	0	0	0	P
Dalbergia nigra	2	78.1648	2	0	0	0	21	2381.33	11	2	16.8546	1	2	74.0556	1	2	10.8228	1	P
Dalbergia villosa	0	0	0	0	0	0	1	24.3706	1	0	0	0	0	0	0	0	0	0	P
Dictyoloma vandellianum	0	0	0	0	0	0	0	0	0	0	0	0	6	538.428	1	17	9.97456	5	P
Dracaena fragrans	0	0	0	0	0	0	0	0	0	0	0	0	5	223.536	1	0	0	0	Ex
Dugetia lanceolata	0	0	0	0	0	0	0	0	0	0	0	0	0	0	0	1	0.282743	1	NP
Duguetia lanceolata	0	0	0	0	0	0	0	0	0	0	0	0	4	973.883	3	0	0	0	NP
Endlicheria paniculata	0	0	0	0	0	0	0	0	0	0	0	0	2	843.854	1	1	4.90874	1	NP
Eriobotrya japonica	0	0	0	0	0	0	41	3247.31	13	1	12.5664	1	0	0	0	0	0	0	Ex
Erythrina verna	4	13917	3	0	0	0	0	0	0	0	0	0	0	0	0	0	0	0	P
Erythroxylum citrifolium	0	0	0	14	32.0166	7	0	0	0	6	8.82788	6	0	0	0	0	0	0	NP
Erythroxylum deciduum	0	0	0	0	0	0	0	0	0	0	0	0	5	294.97	4	12	18.8338	6	P
Erythroxylum pelleterianum	1	25.783	1	2	5.45426	2	0	0	0	0	0	0	1	23.8167	1	0	0	0	NP
Eucaliptus sp1	0	0	0	0	0	0	0	0	0	0	0	0	2	4039.37	2	0	0	0	Ex
Eugenia brasiliensis	13	3442.99	6	0	0	0	0	0	0	0	0	0	0	0	0	0	0	0	NP
Eugenia cerasiflora	0	0	0	0	0	0	2	112.403	1	0	0	0	0	0	0	7	4.29613	4	NP
Eugenia florida	2	76.2549	2	6	15.9486	4	4	190.648	4	2	10.3123	1	0	0	0	0	0	0	P
Eugenia sp1	0	0	0	0	0	0	0	0	0	0	0	0	0	0	0	5	3.65996	3	NA
Eugenia sp2	0	0	0	0	0	0	0	0	0	0	0	0	0	0	0	1	4.15476	1	NA
Eugenia sp3	0	0	0	0	0	0	0	0	0	0	0	0	124	4352.83	23	0	0	0	NA
Eupatorium sp1	0	0	0	0	0	0	0	0	0	0	0	0	0	0	0	3	1.17024	2	P
Euphorbiaceae sp1	0	0	0	0	0	0	0	0	0	0	0	0	0	0	0	3	17.1845	2	NA
Euterpe edulis	3	295.49	3	0	0	0	758	99517.8	25	30	400.176	16	4	651.342	4	0	0	0	NP
Fabaceae sp1	0	0	0	1	0.555497	1	0	0	0	0	0	0	2	51.5662	2	1	0.00785398	1	NA
Fabaceae sp2	4	114.691	2	0	0	0	0	0	0	0	0	0	0	0	0	0	0	0	NA
Faramea multiflora	0	0	0	0	0	0	0	0	0	0	0	0	0	0	0	1	4.90874	1	NP
Ficus adhatodifolia	0	0	0	0	0	0	2	515.025	2	0	0	0	0	0	0	0	0	0	NP
Ficus clusiifolia	0	0	0	0	0	0	5	597.269	4	0	0	0	0	0	0	0	0	0	NP
Ficus enormis	0	0	0	0	0	0	2	308.971	2	0	0	0	0	0	0	0	0	0	P
Ficus insipida	0	0	0	0	0	0	2	297.56	2	0	0	0	0	0	0	0	0	0	P
Ficus macbridei	0	0	0	0	0	0	1	281.724	1	0	0	0	0	0	0	0	0	0	NA
Ficus mexiae	4	12789.3	3	0	0	0	0	0	0	0	0	0	0	0	0	0	0	0	NA
Ficus sp1	0	0	0	0	0	0	0	0	0	0	0	0	1	302.035	1	0	0	0	NA
Geonoma schottiana	0	0	0	0	0	0	2	80.0462	2	3	38.1389	2	0	0	0	0	0	0	NP
Guapira graciliflora	0	0	0	0	0	0	0	0	0	1	11.9459	1	0	0	0	0	0	0	NP
Guapira hirsuta	0	0	0	0	0	0	15	675.02	9	6	51.4357	5	0	0	0	0	0	0	NP
Guapira opposita	4	155.301	4	2	9.99298	2	4	716.539	4	0	0	0	0	0	0	0	0	0	NP
Guapira sp1	1	36.7846	1	0	0	0	0	0	0	0	0	0	0	0	0	0	0	0	NA
Guarea guidonia	6	286.986	2	4	20.0697	3	0	0	0	0	0	0	0	0	0	0	0	0	NP
Guarea macrophylla	0	0	0	0	0	0	1	2507.19	1	0	0	0	0	0	0	0	0	0	NP
Guatteria guianensis	0	0	0	0	0	0	3	223.076	1	0	0	0	0	0	0	0	0	0	NA
Guatteria sellowiana	0	0	0	0	0	0	2	67.2438	1	0	0	0	4	618.078	2	0	0	0	NP
Guatteria villosissima	0	0	0	0	0	0	0	0	0	0	0	0	0	0	0	1	13.8544	1	NP
Guettarda viburnoides	0	0	0	0	0	0	1	124.161	1	0	0	0	0	0	0	0	0	0	NP
Handroanthus chrysotrichus	13	2014.92	3	9	17.3198	3	0	0	0	0	0	0	0	0	0	5	26.4051	5	P
Handroanthus sp1	0	0	0	0	0	0	0	0	0	0	0	0	0	0	0	1	0.0314159	1	NA
Heterocondylus alatus	0	0	0	0	0	0	0	0	0	6	19.1951	1	0	0	0	0	0	0	P
Hortia brasiliana	0	0	0	0	0	0	1	283.621	1	0	0	0	0	0	0	0	0	0	NP
Huberia sp1	0	0	0	0	0	0	0	0	0	0	0	0	0	0	0	2	3.74635	1	NA
Ilex cerasifolia	0	0	0	7	6.82573	6	0	0	0	0	0	0	1	19.6151	1	0	0	0	NP
Inga cylindrica	1	133.769	1	0	0	0	0	0	0	0	0	0	0	0	0	0	0	0	P
Inga cylindrica	0	0	0	0	0	0	1	293.202	1	0	0	0	1	190.286	1	0	0	0	P
Jacaranda macrantha	0	0	0	0	0	0	3	238.673	3	0	0	0	0	0	0	0	0	0	NP
Jacaranda micrantha	7	368.664	3	1	28.0204	1	2	63.3636	2	3	34.1177	3	21	2297.02	12	10	25.1013	7	NP
Lacistema pubescens	0	0	0	0	0	0	7	242.16	7	0	0	0	116	5700.82	18	20	56.2424	10	NP
Lamanonia grandistipularis	0	0	0	0	0	0	1	43.9467	1	0	0	0	0	0	0	0	0	0	P
Lauraceae sp1	1	274.199	1	0	0	0	0	0	0	0	0	0	1	170.589	1	1	0.19635	1	NA
Leandra aurea	0	0	0	0	0	0	0	0	0	0	0	0	0	0	0	3	3.24369	1	NP
Lecythis pisonis	5	5173.38	3	5	31.6554	3	0	0	0	0	0	0	0	0	0	0	0	0	NP
Lonchocarpus sp1	0	0	0	3	4.54146	1	0	0	0	0	0	0	0	0	0	0	0	0	NA
Luehea divaricata	2	1666.93	2	0	0	0	4	852.587	2	0	0	0	0	0	0	7	53.7134	2	P
Luehea grandiflora	0	0	0	0	0	0	1	935.08	1	0	0	0	0	0	0	0	0	0	P
Luehea sp1	0	0	0	0	0	0	0	0	0	0	0	0	3	398.845	2	0	0	0	NA
Machaerium brasiliense	2	555.449	1	5	5.93224	1	0	0	0	0	0	0	0	0	0	0	0	0	P
Machaerium nyctitans	11	1604.92	6	2	0.883376	1	26	12724.7	11	2	16.2892	2	0	0	0	0	0	0	P
Machaerium sp1	1	23.5421	1	0	0	0	0	0	0	0	0	0	0	0	0	0	0	0	NA
Machaerium sp2	4	737.602	1	0	0	0	0	0	0	0	0	0	0	0	0	0	0	0	NA
Machaerium stipitatum	0	0	0	0	0	0	8	461.569	6	1	6.15752	1	0	0	0	0	0	0	NP
Maclura tinctoria	0	0	0	0	0	0	3	197.233	3	0	0	0	0	0	0	0	0	0	P
Maprounea guianensis	0	0	0	0	0	0	17	1538.07	12	5	9.66825	3	0	0	0	3	1.97135	3	P
Marlierea sp1	0	0	0	0	0	0	0	0	0	0	0	0	3	159.978	2	10	40.6758	4	NA
Matayba elaeagnoides	0	0	0	0	0	0	8	518.857	6	0	0	0	13	985.398	5	0	0	0	NP
Matayba juglandifolia	3	5464.65	3	0	0	0	0	0	0	7	12.8413	3	0	0	0	0	0	0	NP
Maytenus evonymoides	3	100.665	1	0	0	0	0	0	0	0	0	0	0	0	0	0	0	0	NP
Maytenus gonoclada	0	0	0	0	0	0	0	0	0	2	4.55531	2	0	0	0	2	4.94015	1	NP
Maytenus salicifolia	0	0	0	0	0	0	3	204.693	2	0	0	0	2	184.142	2	0	0	0	NP
Melastomataceae sp1	0	0	0	0	0	0	0	0	0	0	0	0	1	80.4719	1	0	0	0	NA
Miconia cinnamomifolia	0	0	0	0	0	0	1	2037.18	1	8	15.7237	3	105	17708.1	18	3	3.08661	2	P
Miconia latecrenata	0	0	0	0	0	0	0	0	0	1	2.83529	1	440	32561.2	24	60	268.268	17	P
Miconia sellowiana	0	0	0	0	0	0	0	0	0	0	0	0	5	286.446	1	0	0	0	P
Miconia theaezans	0	0	0	0	0	0	0	0	0	0	0	0	3	282.102	1	0	0	0	P
Miconia urophylla	0	0	0	0	0	0	0	0	0	0	0	0	0	0	0	2	1.25664	1	P
Morus nigra	0	0	0	0	0	0	1	453.611	1	0	0	0	0	0	0	0	0	0	Ex
Myrcia eriopus	0	0	0	0	0	0	0	0	0	1	7.06858	1	0	0	0	0	0	0	NP
Myrcia multiflora	0	0	0	12	54.8804	6	0	0	0	0	0	0	0	0	0	0	0	0	NP
Myrcia sp1	0	0	0	0	0	0	0	0	0	0	0	0	0	0	0	3	3.21228	1	NA
Myrcia splendens	8	2613.68	4	7	8.81824	4	4	525.609	3	1	3.14159	1	26	1015.16	11	194	530.544	23	P
Myrciaria glazioviana	7	210.5	3	37	149.952	8	0	0	0	0	0	0	0	0	0	0	0	0	NP
Myrsine coriacea	0	0	0	3	0.883457	1	1	66.9247	1	0	0	0	4	166.872	3	2	0.392699	1	P
Myrtacee	0	0	0	0	0	0	1	84.0537	1	0	0	0	0	0	0	0	0	0	NA
Myrtaceae sp1	0	0	0	0	0	0	1	69.2523	1	0	0	0	0	0	0	0	0	0	NA
Myrtaceae sp2	0	0	0	0	0	0	5	611.691	1	0	0	0	0	0	0	0	0	0	NA
Myrtaceae sp3	14	1839.13	6	2	5.24155	2	0	0	0	0	0	0	0	0	0	0	0	0	NA
Myrtaceae sp4	1	104.281	1	1	0.496391	1	0	0	0	0	0	0	0	0	0	0	0	0	NA
Myrtaceae sp5	0	0	0	0	0	0	0	0	0	0	0	0	1	31.1976	1	0	0	0	NA
Nectandra lanceolata	1	962.885	1	0	0	0	1	94.7171	1	0	0	0	0	0	0	0	0	0	P
Nectandra nitidula	97	16103.7	10	65	165.006	6	0	0	0	0	0	0	0	0	0	0	0	0	P
Nectandra oppositifolia	1	16.7311	1	0	0	0	17	2358.27	12	3	8.16814	3	17	1785.4	9	45	50.454	17	P
Nectandra sp1	1	980.472	1	0	0	0	0	0	0	0	0	0	0	0	0	0	0	0	NA
Nectandra sp2	1	27.2353	1	0	0	0	0	0	0	0	0	0	0	0	0	0	0	0	NA
Ocotea aciphylla	0	0	0	0	0	0	2	206.6	1	0	0	0	0	0	0	0	0	0	NP
Ocotea bicolor	0	0	0	0	0	0	0	0	0	0	0	0	1	61.059	1	0	0	0	P
Ocotea brachybotrya	4	168.669	3	1	1.47842	1	0	0	0	0	0	0	0	0	0	0	0	0	NP
Ocotea corymbosa	2	151.694	2	0	0	0	7	303.209	4	2	3.14159	2	0	0	0	0	0	0	P
Ocotea diospyrifolia	0	0	0	0	0	0	20	2212.46	11	2	6.28319	2	14	1286.54	10	45	53.7605	17	NP
Ocotea laxa	0	0	0	1	6.68287	1	0	0	0	0	0	0	0	0	0	0	0	0	NP
Ocotea odorifera	0	0	0	0	0	0	2	526.246	2	1	0.785398	1	1	22.9979	1	1	1.76715	1	P
Ocotea puberula	0	0	0	0	0	0	9	1759.45	8	1	2.54469	1	0	0	0	0	0	0	P
Ocotea velloziana	0	0	0	0	0	0	0	0	0	0	0	0	6	1629.38	5	0	0	0	NP
Ocotea villosa	0	0	0	0	0	0	2	91.2953	2	1	1.53938	1	0	0	0	0	0	0	NP
Ouratea sp1	0	0	0	0	0	0	0	0	0	0	0	0	0	0	0	1	3.14159	1	P
Ouratea spectabilis	0	0	0	0	0	0	0	0	0	0	0	0	1	23.5422	1	0	0	0	NP
Palicourea crocea	0	0	0	0	0	0	0	0	0	1	0.950332	1	0	0	0	0	0	0	NP
Palicourea marcgravii	0	0	0	0	0	0	0	0	0	1	1.53938	1	0	0	0	0	0	0	NP
Peltophorum dubium	0	0	0	0	0	0	1	40.2861	1	0	0	0	0	0	0	0	0	0	P
Pera glabrata	0	0	0	0	0	0	0	0	0	0	0	0	1	28.1259	1	7	5.59989	2	P
Persea americana	1	97.4822	1	1	0.487688	1	0	0	0	0	0	0	0	0	0	0	0	0	Ex
Piper anisum	0	0	0	0	0	0	0	0	0	1	4.52389	1	0	0	0	0	0	0	P
Piper arboreum	0	0	0	1	3.02181	1	24	777.927	12	47	290.621	14	0	0	0	0	0	0	NP
Piper sp1	0	0	0	0	0	0	0	0	0	3	1.20166	2	0	0	0	0	0	0	NA
Piper vicosanum	0	0	0	0	0	0	0	0	0	1	0.384845	1	0	0	0	0	0	0	NA
Piptadenia gonoacantha	17	25814.7	7	0	0	0	128	166078	23	0	0	0	10	1114.48	4	10	15.6765	2	P
Piptocarpha macropoda	0	0	0	0	0	0	14	4884.89	11	0	0	0	3	336.871	3	2	7.57909	2	P
Platypodium elegans	22	11285.7	2	0	0	0	1	38.5155	1	0	0	0	1	140.375	1	0	0	0	P
Plinia cauliflora	2	1530.85	2	4	25.9322	4	1	22.9979	1	3	8.62367	2	0	0	0	0	0	0	P
Plinia pithrantha	4	1053.09	3	0	0	0	0	0	0	0	0	0	0	0	0	0	0	0	NP
Poincianella pluviosa	0	0	0	1	8.18384	1	0	0	0	0	0	0	0	0	0	0	0	0	NP
Pouteria guianensis	0	0	0	0	0	0	0	0	0	0	0	0	10	1641.73	4	0	0	0	P
Protium heptaphyllum	0	0	0	0	0	0	1	137.052	1	0	0	0	0	0	0	0	0	0	NP
Prunus myrtifolia	1	367.965	1	0	0	0	1	28.7275	1	0	0	0	0	0	0	0	0	0	NP
Pseudobombax grandiflorum	0	0	0	0	0	0	1	130.527	1	0	0	0	0	0	0	0	0	0	NP
Pseudopiptadenia contorta	0	0	0	57	55.1757	2	0	0	0	0	0	0	0	0	0	0	0	0	NP
Psidium guajava	1	154.062	1	0	0	0	0	0	0	0	0	0	0	0	0	0	0	0	Ex
Psychotria deflexa	0	0	0	0	0	0	0	0	0	21	57.3341	9	0	0	0	0	0	0	NP
Psychotria hastisepala	0	0	0	0	0	0	0	0	0	5	5.76482	2	0	0	0	0	0	0	NP
Psychotria rhytidocarpa	0	0	0	0	0	0	0	0	0	5	12.4171	4	0	0	0	0	0	0	NA
Psychotria vellosiana	0	0	0	0	0	0	0	0	0	4	3.16515	2	7	360.951	5	43	66.6646	16	NP
Pterogyne nitens	8	1622.44	4	0	0	0	0	0	0	0	0	0	0	0	0	0	0	0	P
Rudgea jasminoides	0	0	0	0	0	0	0	0	0	5	9.00852	3	0	0	0	0	0	0	NP
Schefflera morototoni	2	223.552	2	1	0.728354	1	1	911.082	1	0	0	0	2	57.1637	1	3	18.3548	3	P
Schizolobium parahyba	0	0	0	0	0	0	0	0	0	0	0	0	1	145.773	1	1	0.950332	1	P
Seguieria langsdorffii	0	0	0	0	0	0	2	1706.88	2	0	0	0	0	0	0	0	0	0	NP
Senna macranthera	1	42.0964	1	0	0	0	0	0	0	0	0	0	1	43.2018	1	0	0	0	P
Siparuna brasiliensis	0	0	0	0	0	0	0	0	0	1	1.13097	1	0	0	0	0	0	0	NP
Siparuna guianensis	12	6435.35	3	2	1.00257	1	10	307.643	9	24	55.6376	11	11	293.978	8	36	125.821	18	NP
Sloanea eichleri	0	0	0	0	0	0	0	0	0	0	0	0	1	206.981	1	0	0	0	NA
Sloanea guianensis	0	0	0	0	0	0	0	0	0	1	2.54469	1	1	31.831	1	0	0	0	NP
Sloanea hirsuta	0	0	0	0	0	0	2	61.7394	2	0	0	0	0	0	0	0	0	0	NP
Solanum leucodendron	0	0	0	1	0.619321	1	2	682.874	1	0	0	0	0	0	0	0	0	0	P
Solanum pseudoquina	0	0	0	0	0	0	1	521.551	1	0	0	0	0	0	0	0	0	0	P
Solanum sp1	0	0	0	1	0.723823	1	0	0	0	0	0	0	0	0	0	0	0	0	P
Solanum swartzianum	0	0	0	1	0.56745	1	0	0	0	1	0.384845	1	1	21.665	1	2	14.4906	2	P
Sorocea guilleminiana	1	33.4424	1	0	0	0	19	1059.31	11	15	58.7949	6	0	0	0	0	0	0	NP
Sparattosperma leucanthum	0	0	0	0	0	0	21	8277.16	11	2	7.85398	2	1	20.118	1	2	7.19425	2	P
Stryphnodendron adstringens	0	0	0	0	0	0	2	64.1498	2	0	0	0	0	0	0	0	0	0	NP
Swietenia macrophylla	0	0	0	1	19.635	1	0	0	0	0	0	0	0	0	0	0	0	0	NA
Syagrus romanzoffiana	10	3654.12	6	1	6.64169	1	62	10767.9	21	4	22.376	4	0	0	0	0	0	0	P
Syzygium jambos	2	131.8	2	0	0	0	16	2591.92	10	6	59.3761	3	182	14951.1	25	66	177.202	18	Ex
Tabebuia Chrysotricha	0	0	0	0	0	0	0	0	0	0	0	0	10	309.895	2	0	0	0	P
Tabernaemontana laeta	0	0	0	0	0	0	5	2324.06	3	0	0	0	0	0	0	0	0	0	NP
Tachigali densiflora	0	0	0	0	0	0	0	0	0	1	15.9043	1	0	0	0	0	0	0	P
Tapirira guianensis	0	0	0	0	0	0	0	0	0	0	0	0	1	154.763	1	0	0	0	P
Tibouchina granulosa	0	0	0	0	0	0	1	741.045	1	0	0	0	0	0	0	0	0	0	P
Tovomitopsis saldanhae	0	0	0	0	0	0	0	0	0	1	6.15752	1	0	0	0	0	0	0	NP
Trema micrantha	0	0	0	0	0	0	0	0	0	0	0	0	5	410.882	2	2	1.41372	2	P
Trichilia catigua	0	0	0	0	0	0	1	30.2593	1	0	0	0	0	0	0	0	0	0	NP
Trichilia elegans	0	0	0	0	0	0	8	373.255	8	3	7.74403	2	0	0	0	0	0	0	NP
Trichilia hirta	0	0	0	0	0	0	1	43.9467	1	0	0	0	0	0	0	0	0	0	NP
Trichilia sp1	6	700.081	3	0	0	0	0	0	0	0	0	0	0	0	0	0	0	0	NA
Vernonanthura discolor	1	49.7358	1	0	0	0	0	0	0	0	0	0	0	0	0	0	0	0	P
Vernonanthura divaricata	0	0	0	1	4.81105	1	3	1377.9	2	0	0	0	0	0	0	0	0	0	P
Vismia guianensis	0	0	0	0	0	0	0	0	0	0	0	0	272	15017.3	23	56	259.291	19	P
Vitex sellowiana	3	193.437	1	2	8.20755	1	4	137.667	4	1	1.32732	1	0	0	0	0	0	0	P
Xylopia brasiliensis	0	0	0	1	2.01313	1	20	4630.88	11	1	3.80133	1	12	1755.81	9	18	57.5932	13	NP
Xylopia sericea	16	7700.12	6	1	1.10288	1	111	31211.1	22	0	0	0	154	17838.9	24	20	140.94	13	P
Zanthoxyllum riedlianum	0	0	0	0	0	0	0	0	0	0	0	0	0	0	0	2	1.82212	1	P
Zanthoxylum fagara	0	0	0	0	0	0	1	53.7944	1	0	0	0	0	0	0	0	0	0	P
Zanthoxylum rhoifolium	0	0	0	0	0	0	0	0	0	0	0	0	3	340.293	3	1	1.32732	1	P
Zeyheria tuberculosa	0	0	0	0	0	0	0	0	0	2	5.08938	1	0	0	0	0	0	0	P

## Sheet: Plan1
Species	SG
Abarema cochliacarpos	NP
Acalypha amblyodonta	NA
Aegiphila integrifolia	P
Albizia polycephala	NP
Alchornea glandulosa	P
Alchornea triplinervia	P
Allophylus edulis	NP
Allophylus sericeus	P
Amaioua guianensis	NP
Amaioua intermedia	NP
Anadenanthera colubrina	P
Andira fraxinifolia	P
Annona cacans	P
Annona dolabripetala	P
Annona neolaurifolia	NP
Annona sp1	NA
Annona sylvatica	NP
Aparisthmium cordatum	NP
Apuleia leiocarpa	NP
Araucaria angustifolia	NP
Arecaceae sp1	NA
Artocarpus heterophyllus	Ex
Aspidosperma australe	NP
Aspidosperma spruceanum	NP
Asteraceae sp1	NA
Bathysa australis	NP
Bignoniaceae sp1	NA
Bougainvillea glabra	P
Brosimum guianense	NP
Brunfelsia uniflora	P
Cabralea canjerana	NP
Caesalpinia sp1	NA
Camellia sinensis	Ex
Campomanesia guaviroba	P
Campomanesia guazumifolia	P
Campomanesia laurifolia	P
Casearia arborea	P
Casearia decandra	P
Casearia obliqua	P
Casearia oblongifolia	NP
Casearia sylvestris	P
Casearia Sp1	NA
Casearia Sp2	NA
Cassia ferruginea	P
Cecropia glaziovi	P
Cedrela fissilis	NP
Ceiba speciosa	P
Celtis iguanaea	P
Cheiloclinium serratum	NA
Chrysophyllum gonocarpum	P
Citrus sp1	Ex
Citrus sp2	NA
Clusiaceae sp1	NA
Coffea arabica	Ex
Cordia ecalyculata	P
Cordia glabrata	P
Cordia sellowiana	NP
Coutarea hexandra	NP
Croton floribundus	P
Cupania sp1	P
Cupania ludowigii	NP
Cupania oblongifolia	P
Cupania vernalis	P
Cupressus sp1	NA
Cyathea phalerata	NP
Cybistax antisyphilitica	P
Dalbergia frutescens	P
Dalbergia nigra	P
Dalbergia villosa	P
Dictyoloma vandellianum	P
Dracaena fragrans	Ex
Dugetia lanceolata	NP
Duguetia lanceolata	NP
Endlicheria paniculata	NP
Eriobotrya japonica	Ex
Erythrina verna	P
Erythroxylum citrifolium	NP
Erythroxylum deciduum	P
Erythroxylum pelleterianum	NP
Eucalyptus sp1	NA
Eugenia brasiliensis	NP
Eugenia cerasiflora	NP
Eugenia florida	P
Eugenia sp1	NA
Eugenia sp2	NA
Eugenia uniflora	P
Eupatorium sp1	P
Euphorbiaceae sp1	NA
Euterpe edulis	NP
Fabaceae sp1	NA
Fabaceae sp2	NA
Faramea multiflora	NP
Ficus adhatodifolia	NP
Ficus clusiifolia	NP
Ficus enormis	P
Ficus insipida	P
Ficus macbridei	NA
Ficus mexiae	NA
Ficus sp1	NA
Geonoma schottiana	NP
Guapira graciliflora	NP
Guapira hirsuta	NP
Guapira opposita	NP
Guapira sp1	NA
Guarea guidonia	NP
Guarea macrophylla	NP
Guatteria guianensis	NA
Guatteria sellowiana	NP
Guatteria villosissima	NP
Guettarda viburnoides	NP
Handroanthus chrysotrichus	P
Handroanthus sp1	NA
Heterocondylus alatus	P
Hortia brasiliana	NP
Huberia sp1	NA
Ilex cerasifolia	NP
Inga cylindrica	P
Ixora brevifolia	NP
Jacaranda brasiliana	NP
Jacaranda macrantha	NP
Jacaranda micrantha	NP
Lacistema pubescens	NP
Lamanonia grandistipularis	P
Lauraceae sp1	NA
Leandra aurea	NP
Lecythis pisonis	NP
Lonchocarpus sp1	NA
Luehea divaricata	P
Luehea grandiflora	P
Luehea sp1	NA
Machaerium brasiliense	P
Machaerium nyctitans	P
Machaerium sp1	NA
Machaerium sp2	NA
Machaerium stipitatum	NP
Maclura tinctoria	P
Malvaviscus arboreus	Ex
Maprounea guianensis	P
Marlierea sp1	NA
Matayba elaeagnoides	NP
Matayba juglandifolia	NP
Maytenus evonymoides	NP
Maytenus gonoclada	NP
Maytenus salicifolia	NP
Melastomataceae sp1	NA
Miconia cinnamomifolia	P
Miconia latecrenata	P
Miconia sellowiana	P
Miconia theaezans	P
Miconia urophylla	P
Morus nigra	Ex
Myrcia eriopus	NP
Myrcia multiflora	NP
Myrcia sp1	NA
Myrcia splendens	P
Myrciaria cuspidata	NP
Myrciaria glazioviana	NP
Myrsine coriacea	P
Myrtaceae sp1	NA
Myrtaceae sp2	NA
Myrtaceae sp3	NA
Myrtaceae sp4	NA
Myrtaceae sp5	NA
Myrtaceae sp6	NA
Myrtaceae sp7	NA
Nectandra lanceolata	P
Nectandra nitidula	P
Nectandra oppositifolia	P
Nectandra sp1	NA
Nectandra sp2	NA
Ocotea aciphylla	NP
Ocotea bicolor	P
Ocotea brachybotrya	NP
Ocotea corymbosa	P
Ocotea diospyrifolia	NP
Ocotea laxa	NP
Ocotea odorifera	P
Ocotea puberula	P
Ocotea velloziana	NP
Ocotea villosa	NP
Ouratea sp1	P
Ouratea spectabilis	NP
Palicourea crocea	NP
Palicourea marcgravii	NP
Peltophorum dubium	P
Pera glabrata	P
Persea americana	Ex
Piper anisum	P
Piper arboreum	NP
Piper sp1	NA
Piper tectoniifolium	NP
Piper vicosanum	NA
Piptadenia gonoacantha	P
Piptocarpha macropoda	P
Platypodium elegans	P
Plinia cauliflora	P
Plinia pithrantha	NP
Poincianella pluviosa	NP
Pouteria guianensis	P
Protium heptaphyllum	NP
Prunus myrtifolia	NP
Pseudobombax grandiflorum	NP
Pseudopiptadenia contorta	NP
Psidium guajava	Ex
Psychotria deflexa	NP
Psychotria hastisepala	NP
Psychotria rhytidocarpa	NA
Psychotria vellosiana	NP
Pterocarpus rohrii	P
Pterogyne nitens	P
Rudgea jasminoides	NP
Schefflera morototoni	P
Schizolobium parahyba	P
Seguieria langsdorffii	NP
Senna macranthera	P
Siparuna brasiliensis	NP
Siparuna guianensis	NP
Sloanea eichleri	NA
Sloanea guianensis	NP
Sloanea hirsuta	NP
Solanum leucodendron	P
Solanum pseudoquina	P
Solanum sp1	P
Solanum swartzianum	P
Sorocea guilleminiana	NP
Sparattosperma leucanthum	P
Stryphnodendron adstringens	NP
Swietenia macrophylla	NA
Syagrus romanzoffiana	P
Syzygium jambos	Ex
Tabebuia Chrysotricha	P
Tabernaemontana laeta	NP
Tachigali densiflora	P
Tapirira guianensis	P
Tibouchina granulosa	P
Tovomitopsis saldanhae	NP
Tovomitopsis sp1	NA
Trema micrantha	P
Trichilia catigua	NP
Trichilia elegans	NP
Trichilia hirta	NP
Trichilia sp1	NA
Vernonanthura discolor	P
Vernonanthura divaricata	P
Vismia guianensis	P
Vitex sellowiana	P
Vochysia sp1	NA
Xylopia brasiliensis	NP
Xylopia sericea	P
Zanthoxyllum riedlianum	P
Zanthoxylum fagara	P
Zanthoxylum rhoifolium	P
Zeyheria tuberculosa	P
